# Supplementary material for: Protocol for an intervention development and pilot implementation evaluation study of an e-health solution to improve newborn care quality and survival in two low-resource settings, Malawi and Zimbabwe: Neotree
Source: BMJ Open. 2022 Jul 5;12(7):e056605. doi: 10.1136/bmjopen-2021-056605 (PMC9258512; doi:10.1136/bmjopen-2021-056605)
Supplement: Supplementary data [file bmjopen-2021-056605supp004.xlsx]

## Sheet: Non-Staff cost items
	Tool for collecting Non-Staff cost items. Adapted from "Haghparast-Bidgoli, Skordis J et al: Protocol for the cost-consequence and equity impact analyses of a cluster randomised controlled trial comparing three variants of a nutrition-sensitive agricultural extension intervention to improve maternal and child dietary diversity and nutritional status in rural Odisha, India (UPAVAN trial) Trials (2…
	Item/activity description (Description of each item or activity should be specific and detailed)*	Year	Line Item	% allocated to NeoTree (mainly relevant to capital/equipment, rent, and office overhead)**	Date/Time period (Optional)	Cost allocated to NeoTree (Local currency) or spcify currency if different	Is it possible to allocate the cost directly to the intervention components?	NeoTree activities (%)
							If No, the cost item will be 100% joint cost. If yes, please specify % allocated to each component.	Data Entry (Admission and Discharges/Deaths)	Data back-up	M&M dashboard preparation	Research Meetings	Any other meetings relating to NeoTree	NeoTree Support/Testing/Pilot/Roll-out	NeoTree data pipeline	Diagnosis Data Entry	Data Quality Checks/Data audits/Data cleaning	Research (paper writing, etc)	Software development	MOH Database integration	Training	Clinical validation	Joint/admin	Check (should be 100%)
																							0						Line Items
																							0						Other recurrent: Other
																							0						Transportation (including fuel and maintanance)
																							0						Travel (including perdiem and allowances)
																							0
																							0
																							0
																							0
																							0
																							0
																							0
																							0
																							0
																							0
																							0
																							0
																							0
																							0
																							0
																							0
																							0
																							0
																							0
																							0
																							0
	Notes
	* Among the non-staff costs, travel and overhead/joint costs will be the common cost items.
	** For items (such overhead, rent and running costs of an office, equipment etc.) that are shared across different projects, you can use an allocation rule for allocating them to different projects. For example, for allocating overhead or running cost of an office, you can use for example, % of people working on the NeoTree activities, or % time spent on or space used for the NeoTree activities.
				Yes
				No
