# Supplementary material for: Protocol for an intervention development and pilot implementation evaluation study of an e-health solution to improve newborn care quality and survival in two low-resource settings, Malawi and Zimbabwe: Neotree
Source: BMJ Open. 2022 Jul 5;12(7):e056605. doi: 10.1136/bmjopen-2021-056605 (PMC9258512; doi:10.1136/bmjopen-2021-056605)
Supplement: Supplementary data [file bmjopen-2021-056605supp005.xlsx]

## Sheet: Staff Time-sheet 
	Staff time-use data collection tool. Adapted from "Haghparast-Bidgoli, Skordis J et al: Protocol for the cost-consequence and equity impact analyses of a cluster randomised controlled trial comparing three variants of a nutrition-sensitive agricultural extension intervention to improve maternal and child dietary diversity and nutritional status in rural Odisha, India (UPAVAN trial) Trials (2019) …
	Name
	Position/role
	Time period (e.g. Sep 2019 or Sep-Dec 2019)*	Non-NeoTree activities (%)	NeoTree activities (%)	Check-should be 100%	NeoTree activities (%)
					Data Entry (Admission and Discharges/Deaths)	Data back-up	M&M dashboard preparation	Research Meetings	Any other meetings relating to NeoTree	NeoTree Support/Testing/Pilot/Roll-out	NeoTree data pipeline	Diagnosis Data Entry	Data Quality Checks/Data audits/Data cleaning	Research (paper writing, etc)	Software development	MOH Database integration	Training	Clinical validation	Joint/admin	Check (should be 100%)
				0																0
				0																0
				0																0
				0																0
				0																0
				0																0
				0																0
				0																0
				0																0
				0																0
				0																0
				0																0
				0																0
				0																0
				0																0
				0																0
				0																0
				0																0
				0																0
				0																0
				0																0
				0																0
				0																0
				0																0
				0																0
				0																0
				0																0
				0																0
				0																0
